# Supplementary material for: Complex interactions of lovastatin with 10 chemotherapeutic drugs: a rigorous evaluation of synergism and antagonism
Source: BMC Cancer. 2021 Apr 6;21:356. doi: 10.1186/s12885-021-07963-w (PMC8022429; doi:10.1186/s12885-021-07963-w)
Supplement: Supplementary file 2 — Additional file 2: Legends Figure S1. Schematic diagram of the 96-well plate for the dual-drug assays (see Methods). The dose-responses (Columns 9 and 10), which are required for the computation of Loewe additive synergy, are performed at the same starting concentrations and with the same dilutions as in the dual-dilution portion of the plate. The format shown is compatible with the Combenefit software. BL = Plate blank (synthetic complete media + dextrose only). Figure S2. Tamoxifen plus lovastatin data on day 3. The comparable data for day two are depicted and described in Figure 2. The synergy matrix shown here is very similar to the day two matrix. Figure S3. Doxorubicin and lovastatin interactions on day three. The data are quite similar to the results on day two, shown in Figure 3. Figure S4. Methotrexate and lovastatin on day three. The patterns are quite similar to those recorded on day two (Fig. 4). The Loewe synergy matrix (D) is the same plot as shown in Fig. 4e. Figure S5. Experimental dose-response data for the combination of rapamycin and lovastatin. The combination dose-response data are visualized as contours, with 25, 50, 75 and 100% of control levels. Even though the EC50 of rapamycin is three-fold greater on day3 (Fig. 5, d vs. a), the 25% dose-response contour is achievable at all concentrations of rapamycin with only a modest increase in lovastatin concentration compared to day two. These data, supportive of the increase in synergy seen in the Loewe matrix (Fig. 5f compared to c), suggest that lovastatin somehow prolongs the efficacy of rapamycin. Figure S6. Day three Loewe synergy matrices corresponding to the day two data shown in Fig. 6. Epothilone plus lovastatin exhibits significant synergy on day three (C) whereas the combination did not on day two (Fig. 6c). The matrix for 5-fluoruracil (A) shows no significant interactions, as it did on day two. The other four drugs, gemcitabine (B), cisplatin (D), cyclophosphamide (E), and etoposide (F) [file 12885_2021_7963_MOESM2_ESM.zip › TABLE S1 CORRECTEDR2.xlsx]

## Sheet: Sheet1
	Cisplatin		Cyclophosphamide		Doxorubicin		Epothilone		Etoposide		5-Fluorouracil		Gemcitabine		Methotrexate		Rapamycin		Tamoxifen
	DAY 2	DAY 3	DAY 2	DAY 3	DAY 2	DAY 3	DAY 2	DAY 3	DAY 2	DAY 3	DAY 2	DAY 3	DAY 2	DAY 3	DAY 2	DAY 3	DAY 2	DAY 3	DAY 2	DAY 3
SYN_MAX	13.8948	15.6979	18.5934	6.50476	23.2789	19.9531	12.3384	11.3425	12.3384	5.60276	11.9521	10.3737	18.7955	17.3681	17.9469	18.3916	31.6804	41.2162	53.5988	48.7771
SYN_SUM	0.633219	0.28836	1.06361	0.0828761	5.7128	3.94707	0.874773	2.6549	0.165931	0.0647343	0.839193	0.403413	2.50823	0.957177	4.64005	3.37336	4.87021	16.9268	10.6481	13.3488
SYN_SUM_WEIGHTED	0.292124	0.13584	0.51284	0.0454372	2.59164	1.90346	0.140623	1.05235	0.0391642	0.0235061	0.346193	0.18098	1.18071	0.434694	2.69759	1.92488	3.65412	11.9226	7.73419	10.6761
SYN_SPREAD	0.213477	0.135534	0.239173	0.112875	0.495385	0.444766	0.266267	0.483804	0.115967	0.10749	0.264977	0.197201	0.365306	0.234758	0.508472	0.428274	0.392084	0.640846	0.445716	0.523134
SYN_AVERAGE_C1	25.0095	22.6143	22.901	17.4258	42.265	39.0239	17.1824	56.6683	13.2001	15.0771	22.992	20.8639	43.5448	70.5536	37.3447	33.3782	63.3852	50.7806	30.6278	32.1883
SYN_AVERAGE_C2	70.6234	60.4407	342.212	420	104.189	107.624	2.71196	3.30358	0.254378	1.4	0.775574	0.977825	52.5572	30.1488	12.2836	11.7356	0.576241	0.810092	54.3444	71.1106
ANT_MAX	-45.256	-35.0161	-24.5551	-36.0242	-10.3827	-16.8595	-22.6964	-24.3569	-31.2789	-33.2318	-12.8184	-14.3406	-39.1503	-35.0159	-13.467	-31.981	-15.5627	-16.6465	-25.5473	-21.4291
ANT_SUM	-2.96823	-3.84128	-4.01233	-8.554	-0.287491	-0.665833	-3.03821	-2.09937	-7.684	-10.4493	-1.68116	-3.78327	-2.69293	-2.70105	-1.68986	-4.48321	-2.59062	-0.353551	-1.29282	-3.23353
ANT_SUM_WEIGHTED	-1.90016	-2.4064	-2.80985	-5.71491	-0.216711	-0.448925	-2.27705	-1.56647	-5.83905	-7.88785	-1.14872	-2.51805	-1.69708	-1.33742	-0.598408	-1.85141	-0.965925	-0.185611	-0.23756	-2.01991
ANT_SPREAD	0.256101	0.331211	0.404229	0.48729	0.166402	0.198728	0.365873	0.293585	0.495642	0.560746	0.36215	0.51363	0.262268	0.277737	0.354234	0.374411	0.407999	0.145735	0.224956	0.388451
ANT_AVERAGE_C1	49.5339	42.2805	47.763	42.1437	21.2796	31.3482	53.9769	22.5773	51.5357	44.9247	39.2743	42.1711	32.6757	41.8913	41.4547	53.1602	18.126	13.367	52.2185	44.4846
ANT_AVERAGE_C2	39.4406	36.3692	117.897	142.829	33.8854	48.3075	3.77513	3.62249	0.425739	0.421082	0.297557	0.302452	42.7852	59.3765	51.8754	45.1034	1.33442	2.00465	98.9806	38.7729
SUM_SYN_ANT	-2.33501	-3.55292	-2.94872	-8.47112	5.42531	3.28123	-2.16344	0.555533	-7.51807	-10.3845	-0.841969	-3.37985	-0.184707	-1.74387	2.95019	-1.10984	2.27959	16.5733	9.35526	10.1153
SUM_SYN_ANT_WEIGHTED	-1.60804	-2.27056	-2.29701	-5.66948	2.37493	1.45454	-2.13642	-0.514124	-5.79988	-7.86435	-0.80253	-2.33707	-0.516371	-0.902723	2.09919	0.0734669	2.6882	11.737	7.49662	8.65617
